# Supplementary material for: U.S. state correlations between oral health metrics and Alzheimer’s disease mortality, prevalence and subjective cognitive decline prevalence
Source: Sci Rep. 2020 Dec 1;10:20962. doi: 10.1038/s41598-020-77937-8 (PMC7708488; doi:10.1038/s41598-020-77937-8)
Supplement: Supplementary file 1 — Supplementary Information. [file 41598_2020_77937_MOESM1_ESM.xlsx]

## Sheet: Alzheimer Overall Stats
Scherer and Scherer Data
	CDC	Age-adjusted AD Prevalence (%)	Taylor et al MMWR		CDC Age-adjusted	CDC Age-adjusted
State	AD age-adjusted Mortality Rate 2016 (deaths/100,000)	from J Pub health 2015 37(4):597-604	% >45 yo with SCD	State	AD Female Death Rate 2016(deaths/100,000)	AD Male Death Rate 2016 (deaths/100,000)
Alabama	45	9.3	12.9	Alabama	51.4	33.4
Alaska	25.8	7.28	11.3	Alaska	26	25.2
Arizona	35.8	6.01	13.4	Arizona	40	29.6
Arkansas	41.3	9.06	16.2	Arkansas	45.4	34
California	36.1	7.61	11.7	California	40.2	29.4
Colorado	34.7	7.49	10.8	Colorado	39	27.9
Connecticut	20.3	9.2	7.3	Connecticut	22.6	15.9
Delaware	27.4	7.72	8.8	Delaware	29	25.1
Florida	21.5	8.19	11.3	Florida	24	17.9
Georgia	44.8	8.94	14	Georgia	50.7	34.5
Hawaii	20.1	8.12	8.9	Hawaii	21.6	17.9
Idaho	33.9	6.19	10.8	Idaho	41.4	23.4
Illinois	25.4	8.04	9.6	Illinois	28.2	20.4
Indiana	34.9	7.92	10.5	Indiana	39.5	26.9
Iowa	31.3	6.9	9.3	Iowa	35	25.1
Kansas	23.1	7.45	9.1	Kansas	25.7	18.8
Kentucky	35.1	8.69	12.1	Kentucky	39.9	27.1
Louisiana	45	9.33	14.6	Louisiana	51.5	33.9
Maine	29.6	7.71	9.3	Maine	34.9	20.7
Maryland	17.4	7.9	10.6	Maryland	18.5	15.1
Massachusetts	18.6	8.32	9.3	Massachusetts	20.3	15.6
Michigan	33.6	8.5	12.1	Michigan	37.4	27.2
Minnesota	31.8	6.11	8.7	Minnesota	35.1	26.3
Mississippi	45.8	9.51	12.9	Mississippi	51.3	35.5
Missouri	30	8.43	10.4	Missouri	33.4	24.2
Montana	22.6	7.09	9.8	Montana	24.2	20.1
Nebraska	26.2	6.57	9.4	Nebraska	29.1	21.3
Nevada	24.6	6.7	16.3	Nevada	29	18.2
New Hampshire	24.8	8.3	8.9	New Hampshire	27.2	21.1
New Jersey	21.1	8.22	9.1	New Jersey	23.2	17.1
New Mexico	23.5	6.94	12.5	New Mexico	26.6	18.7
New York	13.1	8.67	10.3	New York	14.4	10.8
North Carolina	37.2	8.58	10.7	North Carolina	41.8	28.8
North Dakota	35.3	6.52	9.9	North Dakota	39.3	27.8
Ohio	33.4	8.93	10.7	Ohio	37.3	26.7
Oklahoma	36.1	8.28	13.6	Oklahoma	40.9	28.2
Oregon	34.8	6.68	11.3	Oregon	39.8	27.1
Pennsylvania	21.7	8.29	10.2	Pennsylvania	23.9	17.8
Rhode Island	26.7	8.26	11.5	Rhode Island	27.7	25.2
South Carolina	45.3	8.89	12.1	South Carolina	51.1	35
South Dakota	37.1	5.96	6	South Dakota	41.4	30
Tennesee	44.2	9.3	13.6	Tennesee	50.9	32.3
Texas	37.8	9.55	13.1	Texas	42.3	30.4
Utah	39.3	6.83	9.6	Utah	46.8	29.3
Vermont	35.8	7.37	9.8	Vermont	38	30.6
Virginia	26.8	8.49	8.9	Virginia	30.5	20.4
Washington	40.7	7.11	11.1	Washington	45.7	32.5
West Virginia	31.7	8.68	10	West Virginia	36.5	23.2
Wisconsin	29.6	7.49	10.9	Wisconsin	32.7	24.2
Wyoming	21.2	7.71	11.2	Wyoming	24.9	16
AD death rate >65 y/o = AD deaths in >65y/o/100,000 >65 y/o's
U.S. prevalence from Weuve et al, Prevalence of Alzheimer disease in US states, Epidemiol 2015, 26(1):e4-e6
SCD = Subjective cognitive decline
Age-adjusted prevalence from Koller D, Bynum JPW, Dementia in the USA:State variation in prevalence, J Pub Health 2015; 37(4):597-604
CDC = Center for Disease Control and Prevention

## Sheet: Oral Health Stats
Scherer and Scherer Data											Scherer and Scherer data													Healthypeople.gov
																								Fluoridated Water
	CDC	CDC	CDC			CDC	CDC	CDC	CDC	CDC	CDC			J Dent Res 2016	J Dent Res 2016			WalletHub			Toothbrush.org Study			%
State	% all age adults visiting dental clinic 2016 (CDC)	% > 65 yo lost ALL teeth 2016	% > 65 yo lost > 6 teeth 2016		State	% female adults visiting dental clinic 2016	% male adults visiting dental clinic 2016	% > 65 yo females lost ALL teeth 2016	% > 65 yo males lost ALL teeth 2016	% > 65 yo females lost > 6 teeth 2016	% > 65 yo males lost > 6 teeth 2016		State	Total Periodontitis Prevalence, %	Severe Periodontitis Prevalence, %		State	Overall Rank		State	Overall Rank		State
Alabama	62.3	18.4	45		Alabama	62.9	61.6	19.6	17	43.6	46.9		Alabama	47.39	9.8		Alabama	47		Alabama	45		Alabama	78.6
Alaska	65.4	13.2	31.2		Alaska	71.2	60.3	15.7	10.7	34.8	27.5		Alaska	43.6	8.72		Alaska	45		Alaska	42		Alaska	49.3
Arizona	61.3	12.9	32.5		Arizona	63.3	59.2	12.3	13.6	31.5	33.5		Arizona	47.73	9.46		Arizona	19		Arizona	36		Arizona	57.8
Arkansas	57.6	22.7	45.6		Arkansas	60.3	54.8	19.8	26.3	41.4	50.5		Arkansas	47.23	9.57		Arkansas	50		Arkansas	50		Arkansas	70.3
California	67.1	9.3	27.8		California	70.1	64	10.3	8.1	27.8	27.7		California	47.8	9.42		California	41		California	34		California	63.7
Colorado	67	9.8	25.6		Colorado	71.4	62.6	9.5	10.1	23.4	28.1		Colorado	43.29	8.26		Colorado	30		Colorado	19		Colorado	74
Connecticut	77.8	9.6	30.4		Connecticut	80	75.5	9.3	10	29.2	31.9		Connecticut	43.35	8.18		Connecticut	4		Connecticut	2		Connecticut	89.5
Delaware	66.2	16.9	38.6		Delaware	68.2	64.1	17.1	16.6	37.2	40.4		Delaware	45.86	9.03		Delaware	18		Delaware	28		Delaware	87.1
Florida	63	14.1	36.6		Florida	65.5	60.4	14.7	13.3	35	38.5		Florida	49.47	10		Florida	43		Florida	43		Florida	77.6
Georgia	63.1	18.9	44.3		Georgia	65.4	60.5	19.2	18.6	45.2	43.2		Georgia	46.41	9.51		Georgia	26		Georgia	39		Georgia	96.2
Hawaii	72.7	5.6	24.5		Hawaii	75	70.5	4.4	7	21.4	28.2		Hawaii	51.1	10.56		Hawaii	14		Hawaii	27		Hawaii	11.7
Idaho	63.3	15.2	32.1		Idaho	66.1	60.5	16.2	14.1	32.1	32.1		Idaho	42.72	7.87		Idaho	12		Idaho	30		Idaho	31.9
Illinois	65.5	13.1	37.4		Illinois	69.6	61.2	13.8	12.2	38.3	36.1		Illinois	44.87	8.79		Illinois	5		Illinois	3		Illinois	98.5
Indiana	61.9	18.6	39.7		Indiana	66.1	57.5	18	19.3	39.8	39.6		Indiana	44.18	8.58		Indiana	24		Indiana	14		Indiana	94.7
Iowa	71.3	14.8	35.3		Iowa	74.7	67.9	16	13.4	35.8	34.6		Iowa	42.1	7.66		Iowa	13		Iowa	13		Iowa	92.7
Kansas	66.6	14	31.2		Kansas	70	63.1	13.2	14.9	30.9	31.5		Kansas	43.28	8.17		Kansas	17		Kansas	22		Kansas	63.5
Kentucky	61.8	21.9	50.3		Kentucky	65.2	58.3	20.4	23.9	46.5	55.1		Kentucky	45.17	8.89		Kentucky	34		Kentucky	33		Kentucky	99.9
Louisiana	56.6	20.5	44.7		Louisiana	57.8	55.4	19	22.4	45.8	43.3		Louisiana	48.21	10.26		Louisiana	46		Louisiana	49		Louisiana	44.2
Maine	63.6	15.2	36.8		Maine	66.5	60.5	14.7	15.7	36.3	37.4		Maine	42.9	7.9		Maine	32		Maine	40		Maine	79.3
Maryland	68.6	11.3	34.7		Maryland	71.2	65.8	12.2	10	34.8	34.6		Maryland	45.25	8.97		Maryland	23		Maryland	18		Maryland	96.4
Massachusetts	73.7	16.2	36.5		Massachusetts	76.8	70.3	15.1	17.5	35.8	37.4		Massachusetts	42.8	8.01		Massachusetts	8		Massachusetts	4		Massachusetts	70.4
Michigan	70.1	13.3	35.1		Michigan	73.7	66.2	12.5	14.3	33.5	37.1		Michigan	45.13	8.95		Michigan	6		Michigan	5		Michigan	91.7
Minnesota	73.9	10.3	28.1		Minnesota	77.7	70.1	10.6	9.9	26.6	29.9		Minnesota	41.66	7.68		Minnesota	3		Minnesota	1		Minnesota	98.8
Mississippi	57	25.9	54.8		Mississippi	60.7	53	26.1	25.6	53.6	56.5		Mississippi	49.22	10.58		Mississippi	49		Mississippi	47		Mississippi	60
Missouri	61.3	18.2	42.8		Missouri	62.4	60.1	18.3	18.2	41.4	44.4		Missouri	45.12	8.88		Missouri	22		Missouri	35		Missouri	76.8
Montana	65.5	13.5	34		Montana	69.8	61.3	14.3	12.4	34.8	33		Montana	44.29	8.41		Montana	42		Montana	48		Montana	33.7
Nebraska	68.7	13.2	30.8		Nebraska	71.4	65.9	15.3	10.6	31.4	30		Nebraska	42.85	8		Nebraska	20		Nebraska	10		Nebraska	71.6
Nevada	60.4	12.8	33.4		Nevada	63	57.8	13.2	12.4	35.2	31.4		Nevada	47.84	9.68		Nevada	38		Nevada	44		Nevada	73.7
New Hampshire	71.9	12.3	31.7		New Hampshire	73.5	70.3	12	12.8	30.1	33.6		New Hampshire	40.51	7.27		New Hampshire	28		New Hampshire	17		New Hampshire	46.6
New Jersey	73.4	11.7	34.5		New Jersey	77.2	69.2	11.5	11.9	34.2	34.8		New Jersey	45.26	8.82		New Jersey	7		New Jersey	11		New Jersey	14.6
New Mexico	62.3	14.8	37.1		New Mexico	65.8	58.6	15	14.5	35.8	38.6		New Mexico	52.79	11.31		New Mexico	31		New Mexico	29		New Mexico	77
New York	68.5	12.3	35.2		New York	71	65.8	13.1	11.2	35.4	35		New York	46.59	9.28		New York	29		New York	12		New York	71.4
North Carolina	63.6	18.1	43.2		North Carolina	66.8	60.2	16.8	19.7	43.3	43.2		North Carolina	46.53	9.47		North Carolina	27		North Carolina	25		North Carolina	87.8
North Dakota	66.1	13.6	37.2		North Dakota	71.1	61.3	13.9	13.2	36.4	38.1		North Dakota	42.42	7.85		North Dakota	2		North Dakota	23		North Dakota	96.7
Ohio	67.9	17	39.3		Ohio	71.8	63.7	18.1	15.7	38.8	40		Ohio	44.45	8.7		Ohio	9		Ohio	21		Ohio	92.7
Oklahoma	58.2	21.4	43		Oklahoma	61.8	54.4	21	21.7	42.2	44		Oklahoma	46.98	9.49		Oklahoma	36		Oklahoma	41		Oklahoma	62.6
Oregon	67.9	13.2	29.5		Oregon	69.4	66.3	14.4	11.6	29.1	30		Oregon	43.63	8.12		Oregon	16		Oregon	26		Oregon	22.6
Pennsylvania	66.4	16.6	40.5		Pennsylvania	69.5	63.2	15.6	18	39.6	41.8		Pennsylvania	44.41	8.56		Pennsylvania	35		Pennsylvania	24		Pennsylvania	54.6
Rhode Island	75.8	11.9	32.7		Rhode Island	76.9	74.7	12.1	11.6	31.3	34.6		Rhode Island	43.63	8.26		Rhode Island	11		Rhode Island	8		Rhode Island	84.5
South Carolina	60	17.6	41.5		South Carolina	61.4	58.4	17.4	18	40.1	43.3		South Carolina	47.78	9.91		South Carolina	39		South Carolina	31		South Carolina	93.6
South Dakota	70.3	15.8	38.7		South Dakota	75.5	64.9	14.9	16.7	37.8	39.8		South Dakota	43.55	8.25		South Dakota	15		South Dakota	15		South Dakota	93.6
Tennesee	59.1	21.5	45.7		Tennesee	60.9	57	21.7	21.3	45	46.6		Tennesee	46.18	9.3		Tennesee	40		Tennesee	37		Tennesee	88.1
Texas	59.4	13.7	32.1		Texas	60.5	58.3	15.3	11.8	33.7	30.2		Texas	48.25	9.86		Texas	44		Texas	38		Texas	79
Utah	72.9	9.9	26.4		Utah	76.3	69.5	10.3	9.6	25.1	28		Utah	37.69	6.36		Utah	33		Utah	16		Utah	51.7
Vermont	71.9	15.1	36.8		Vermont	76.6	66.9	15.8	14.2	35.9	37.9		Vermont	41.43	7.47		Vermont	21		Vermont	20		Vermont	56.3
Virginia	70.5	14.9	37.8		Virginia	72.4	68.5	15.5	14.1	38.4	37.1		Virginia	44.29	8.65		Virginia	25		Virginia	6		Virginia	95.9
Washington	68.2	11	27.9		Washington	70.3	66	11.3	10.6	26.6	29.5		Washington	42.92	8.01		Washington	10		Washington	9		Washington	63.9
West Virginia	57.6	30.4	57.5		West Virginia	60.5	54.6	30	30.9	56.2	59.1		West Virginia	45.69	8.88		West Virginia	48		West Virginia	46		West Virginia	90.5
Wisconsin	72.6	10.6	30.5		Wisconsin	75.3	69.7	10.8	10.4	30.5	30.5		Wisconsin	42.71	8.02		Wisconsin	1		Wisconsin	7		Wisconsin	88.9
Wyoming	66.7	17.9	35.4		Wyoming	69.5	64	19.5	16.1	36.5	34.2		Wyoming	42.85	8.01		Wyoming	37		Wyoming	32		Wyoming	57.1
Periodontal prevalence from: Eke PI, Predicting perioditis at state and local levels in the United States, J Dent Res 2016;95(5):515-522
Dental health rating scale from WalletHub.com
